# Supplementary material for: Effect of Dryland-to-Paddy Conversion on Soil Aggregate Phosphorus Fractions and Microbial Functional Diversity in a Typical Black Soil Region of the Sanjiang Plain
Source: Microorganisms. 2026 Mar 14;14(3):658. doi: 10.3390/microorganisms14030658 (PMC13029029; doi:10.3390/microorganisms14030658)
Supplement: Supplementary file 1 [file microorganisms-14-00658-s001.zip]

Archive with 1 entries (1 files):
- microorganisms-4145610-supplementary.pdf
